# Supplementary material for: Effect of Melatonin as an Adjunct to NSPT on Periodontal and Systemic Outcomes in Patients with Type 2 Diabetes Mellitus: A Systematic Review and Meta-Analysis of RCTs
Source: J Clin Med. 2026 May 25;15(11):4071. doi: 10.3390/jcm15114071 (PMC13257706; doi:10.3390/jcm15114071)
Supplement: Supplementary file 1 [file jcm-15-04071-s001.zip]

Archive with 3 entries (2 files):
- jcm-4294332-supplementary/
- jcm-4294332-supplementary/File S1 PRISMA_2020_checklist.pdf
- jcm-4294332-supplementary/Supplementary Files_Effect of Melatonin as an Adjunct to NSPT on Periodontal and Systemic Outcomes in Patients with Type 2 Diabetes Mellitus A Systematic Review and Meta-Analysis of RCTs.pdf
